# Supplementary material for: Modulation indices and plan delivery accuracy of volumetric modulated arc therapy
Source: J Appl Clin Med Phys. 2019 Apr 30;20(6):12–22. doi: 10.1002/acm2.12589 (PMC6560241; doi:10.1002/acm2.12589)
Supplement: Supplementary file 1 — Table S1. Differences in dose‐volumetric parameter between the original VMAT plans and the VMAT plansreconstructed with log files. [file ACM2-20-12-s001.xlsx]

## Sheet: Sheet1
TRG				PTV1										PTV2													PTV3											Body				Parotid grand						Optic chiasm	Optic nerve
				D99% (cGy)	D98% (cGy)	D95% (cGy)	D50% (cGy)	D5% (cGy)	D2% (cGy)	D1% (cGy)	Min. dose (cGy)	Max. dose (cGy)	Mean dose (cGy)	D99% (cGy)	D98% (cGy)	D95% (cGy)	D50% (cGy)	D5% (cGy)	D2% (cGy)	D1% (cGy)	Min. dose (cGy)	Max. dose (cGy)	Mean dose (cGy)				D99% (cGy)	D98% (cGy)	D95% (cGy)	D50% (cGy)	D5% (cGy)	D2% (cGy)	D1% (cGy)	Min. dose (cGy)	Max. dose (cGy)	Mean dose (cGy)		V100% (cc)	V50% (cc)	Mean dose (cGy)	GI	V20Gy (cc)		V50% (cc)		Mean dose (cGy)		Max. dose (cGy)	Max. dose (cGy)
																																										L	R	L	R	L	R		L
	H&N	MC	Mean	-29.4033	-21.8134	-11.0445	-6.5913	-23.8347	-30.7556	-36.7343	-73.9075	-58.0675	-11.8175	-29.1791	-18.0021	-9.33157	-8.7673	-26.6351	-27.5866	-28.7583	-56.3125	-55.5675	-11.66				-8.50125	-7.78743	-4.15697	-11.7435	-21.8866	-26.9818	-29.4168	-24.465	-38.935	-13.01		-2.47519	-9.2884	4.3725	0.377662	0.0347123	0.0324784	-0.0896941	-0.0760985	-14.445	-10.7175	3.33675	20.3325
			Std	26.3068	22.2266	22.8675	19.0195	22.7934	26.6092	30.5222	100.484	52.6265	22.345	25.9807	19.4898	19.4274	13.5128	22.6535	24.5204	26.1007	105.566	48.7881	12.9412				17.2054	18.2851	13.9761	13.9089	19.7266	25.1828	26.1931	75.0041	40.118	15.0736		4.36611	9.61043	6.8224	1.68814	0.138977	0.115863	0.122658	0.099598	18.0798	13.8426	94.5321	58.4575
		AC	Mean	-32.4548	-24.6856	-14.0635	-8.95497	-28.1178	-36.2782	-42.7768	-76.5179	-62.6521	-14.3671	-31.7377	-20.7979	-11.2328	-10.858	-30.655	-32.1429	-34.5697	-58.7323	-56.6771	-14.0896				-10.5494	-9.49047	-5.34957	-14.2056	-26.0662	-32.2045	-36.2201	-21.7359	-40.83	-14.9771		-3.37398	-9.82683	4.27016	0.808194	0.0574234	0.0569156	-0.0828088	-0.0624436	-12.3498	-7.78079	2.18192	14.1027
			Std	20.8861	16.7181	19.3773	16.3812	15.5079	18.8443	22.0958	102.726	42.6282	18.7281	22.4255	17.8639	17.7871	10.6811	14.7959	15.6933	17.5054	103.509	46.9623	9.91336				20.2795	19.0649	13.5877	12.689	19.8755	25.7777	31.5333	76.2357	38.0512	13.4651		5.24071	10.2497	6.122	1.3691	0.0998263	0.100709	0.131492	0.0958946	18.058	12.8558	94.155	70.6802
				PTV										Body						Rectum				Bladder				Femur head
				D99% (cGy)	D98% (cGy)	D95% (cGy)	D50% (cGy)	D5% (cGy)	D2% (cGy)	D1% (cGy)	Min. dose (cGy)	Max. dose (cGy)	Mean dose (cGy)	V100% (cc)	V50% (cc)	Mean dose (cGy)				V70Gy (cc)	D60% (cGy)	D35% (cGy)	D20% (cGy)	V70Gy (cc)	D50% (cGy)	D25% (cGy)	D20% (cGy)	D50% (cGy)		D10% (cGy)		Max. dose (cGy)		Mean dose (cGy)
																												L	R	L	R	L	R	L	R
	Prostate LF	MC	Mean	12.4955	10.7787	5.61205	-0.934364	9.72652	14.4904	17.6285	28.2486	35.4283	1.26191	-0.181984	-0.360727	-17.5493				0	-20.708	-30.6749	7.44633	0	7.47429	22.0093	3.21619	-0.990833	-0.419129	-0.54356	-0.0885187	4.3388	0.465	-0.961725	-0.117949
			Std	45.9189	37.53	23.668	8.01745	18.9102	25.6922	29.8838	58.4345	59.337	9.83296	2.70512	2.22968	75.0017				0	63.7092	141.78	19.5752	0	79.5533	142.293	15.2252	3.96003	1.72103	3.80089	2.42977	14.3441	7.74483	2.59177	0.939169
		AC	Mean	36.048	30.3687	18.4352	-1.80427	17.0984	24.1977	29.8047	47.2965	57.0354	3.84932	0.346893	-0.425182	-18.4752				0.654568	-22.6002	-31.8406	12.4933	0	4.00959	18.6021	-0.602772	1.85427	0.269993	-0.186578	-0.576741	-7.61543	-2.18426	1.52957	0.711848
			Std	30.1226	23.7409	13.9908	4.23567	11.1707	15.7835	18.1277	43.1669	46.9282	3.97446	1.69763	1.33786	74.7848				4.13985	67.5734	148.898	16.3421	0	74.7841	139.071	14.5873	3.25559	1.50863	3.19769	2.38527	12.3784	7.63348	2.52393	2.57106
	Prostate RF	MC	Mean	-20.4839	-17.6312	-10.7882	0.585337	-10.6584	-15.7333	-18.9298	-29.0325	-32.5525	-2.8575	-0.390119	0.188109	11.8125				0	1.19529	2.4478	-0.344539	0	5.24379	6.18186	4.25624	1.42171	0.411383	-0.0882579	0.132103	-2.92	-0.1625	1.035	0.435
			Std	9.40748	8.29568	5.0617	2.65564	6.97821	10.7848	13.2191	19.7046	25.1259	2.9513	1.44363	0.814102	40.2007				0	6.36117	7.79077	7.00212	0	6.12544	9.73103	11.8251	1.81958	0.907708	1.16522	0.631481	4.78964	2.8748	0.683336	0.564119
		AC	Mean	-17.2847	-15.2816	-9.84689	0.439728	-8.91227	-13.2208	-15.8783	-24.5375	-25.695	-2.54	-0.568329	0.140679	11.725				0	0.96611	1.22243	-0.681336	0	4.81826	4.99895	1.91747	1.4171	0.460784	0.178099	0.217546	-2.2425	0.005	1.0525	0.5025
			Std	14.3485	11.9674	6.71943	2.6629	9.05323	13.7078	16.6441	25.0755	32.0151	3.23537	1.362	0.844262	40.2359				0	6.35807	8.03758	6.97225	0	6.56021	10.3549	12.4326	1.95727	0.992503	1.24223	0.849802	4.50543	3.0251	0.924034	0.672724
				PTV										Body						Stomach		Spinal cord		Kidney				Duodenum
				D99% (cGy)	D98% (cGy)	D95% (cGy)	D50% (cGy)	D5% (cGy)	D2% (cGy)	D1% (cGy)	Min. dose (cGy)	Max. dose (cGy)	Mean dose (cGy)	V100% (cc)	V50% (cc)	Mean dose (cGy)				V40Gy (cc)	Mean dose (cGy)	V45Gy (cc)	Max. dose (cGy)	D50% (cGy)		Mean dose (cGy)		Mean dose (cGy)
																								L	R	L	R
	Other Liver	MC	Mean	-24.668	-16.7803	-4.60769	1.14883	-11.9541	-16.647	-20.0602	-4.57273	-39.8727	-1.78182	5.40539	-3.13082	1.51818				-0.0636785	-0.990909	0	-6.72727	2.5625	1.58836	1.39091	1.64545	-1.73636
			Std	12.7868	12.4324	10.7241	5.62726	7.65169	7.58424	7.92337	90.0341	22.8921	5.08995	5.72371	4.19051	1.16603				0.15436	3.3264	0	11.7225	3.37539	2.13069	2.14217	2.03193	5.34888
		AC	Mean	-28.4054	-19.2413	-5.43737	2.5713	-11.7511	-17.2744	-21.277	-34.7909	-45.2545	-1.03636	5.31839	-2.78712	1.80909				-0.0674445	-0.609091	-0.000886364	-5.94545	2.93194	1.44009	1.70909	1.6	-1.61818
			Std	14.2053	14.3601	11.86	2.77986	6.70959	8.66802	10.3014	37.5665	17.9028	2.77571	4.51971	4.43626	0.692033				0.173578	3.44106	0.00293974	12.7202	3.44374	2.06425	1.99773	2.05864	5.11367
				PTV										Body						Cauda equina		Kidney						Bowel	Spinal cord
				D99% (cGy)	D98% (cGy)	D95% (cGy)	D50% (cGy)	D5% (cGy)	D2% (cGy)	D1% (cGy)	Min. dose (cGy)	Max. dose (cGy)	Mean dose (cGy)	V100% (cc)	V50% (cc)	Mean dose (cGy)				V16Gy (cc)	V14Gy (cc)	V16Gy (cc)		D50% (cGy)		Mean dose (cGy)		Mean dose (cGy)	V30Gy (cc)	Max. dose (cGy)
																						L	R	L	R	L	R
	Other L spine	MC	Mean	-17.0507	-11.437	-4.64956	1.56877	-9.73319	-14.6536	-18.4854	-43.4333	-42.8444	-1.2	5.29998	-42.0975	-1.85556				0.023941	0.0308238	0.0219707	-0.0123572	1.04576	-6.63602	1.4125	-6.55	-15.8833	-0.0234904	30.2429
			Std	10.2759	11.4411	14.0677	11.8641	16.0181	15.6833	14.0543	46.0964	25.1973	11.332	40.5466	111.035	8.28871				0.0984536	0.115919	0.13455	0.253636	2.50292	26.9014	2.25543	21.1339	40.9854	0.0403737	64.0813
		AC	Mean	-13.6825	-8.0446	-0.505371	-1.35634	-8.19871	-12.1818	-14.8646	-40.8778	-37.5556	-2.78889	11.7964	-4.06803	1.36667				0.0352258	0.0445108	0.0250787	0.00584601	1.31383	6.08605	1.55	1.45	1.05	-0.0305116	22.3714
			Std	10.3001	9.2719	9.91231	9.09924	5.18276	7.49076	8.55776	51.5585	23.3892	8.78072	23.2209	7.8248	1.06771				0.0900965	0.105598	0.135612	0.238412	2.58458	9.32261	2.26021	2.08601	1.59844	0.0531269	62.3789
TBX				PTV										Body						Esophagus				Heart				Rib			Stomach				Spinal cord
				D99% (cGy)	D98% (cGy)	D95% (cGy)	D50% (cGy)	D5% (cGy)	D2% (cGy)	D1% (cGy)	Min. dose (cGy)	Max. dose (cGy)	Mean dose (cGy)	V100% (cc)	V50% (cc)	Mean dose (cGy)				V30Gy (cc)	V18.8Gy (cc)	D5cc	Max. dose (cGy)	V34Gy (cc)	V28Gy (cc)	D15cc	Max. dose (cGy)	V54Gy (cc)	V43Gy (cc)	Max. dose (cGy)	V33.2Gy (cc)	V25Gy (cc)	D5cc (cGy)	Max. dose (cGy)	V25.6Gy (cc)	V18Gy (cc)	V13.6Gy (cc)	Max. dose (cGy)
	Lung	MC	Mean	-3.79516	-3.28151	-3.50141	-4.49335	-4.93354	-5.17363	-5.35058	-3.395	-6.635	-4.405	-0.167325	-0.106844	0.205				0	0	-0.240883	0.01	-0.0014782	-0.00266725	-0.483672	-1.18	-0.00701442	-0.0126844	-4.35	-0.000160095	-0.000710884	-0.122233	-0.347368	0	-0.000729745	-0.00090857	-0.025
			Std	3.39096	3.36509	2.75655	2.79886	2.63764	2.80435	3.02453	3.44834	3.619	2.68023	0.136515	0.0887796	0.78705				0	0	0.288412	1.67455	0.00473506	0.00841312	0.565004	2.12469	0.0136516	0.018477	4.81746	0.000697837	0.00309867	0.300141	1.1457	0	0.00301558	0.00411968	2.93327
		AC	Mean	-3.40578	-2.8699	-3.11082	-4.22764	-4.66665	-4.8137	-4.96665	-3.225	-5.885	-4.08	-0.123202	-0.0870787	0.21				0	0	-0.229272	-0.055	-0.00143247	-0.002588	-0.451839	-1.07	-0.00381633	-0.00705301	-2.81	0.000172168	0.000508332	-0.00395187	-0.0210526	0	-0.00061778	-0.000878825	0.1
			Std	3.81341	2.95508	2.62088	3.12492	3.08296	3.16342	3.30283	3.34788	4.23783	2.97084	0.123417	0.101854	0.785326				0	0	0.2998	1.95488	0.00460954	0.0081574	0.566216	2.19835	0.0105866	0.0128439	3.63577	0.000750465	0.00221577	0.258959	0.339246	0	0.00310744	0.00424208	2.86669
				PTV										Body						Spinal cord
				D99% (cGy)	D98% (cGy)	D95% (cGy)	D50% (cGy)	D5% (cGy)	D2% (cGy)	D1% (cGy)	Min. dose (cGy)	Max. dose (cGy)	Mean dose (cGy)	V100% (cc)	V50% (cc)	Mean dose (cGy)				V14Gy (cc)	V10Gy (cc)	D10% (cGy)	Max. dose (cGy)
	Spine	MC	Mean	-7.05339	-7.66323	-7.95605	-8.92749	-9.23845	-9.28569	-9.38425	-12.885	-10.72	-8.83	-2.84586	-3.46453	-0.335				-7.99059e-05	-0.0106707	-7.16848	-4.36471
			Std	4.96754	4.62302	4.6019	4.82989	4.97341	5.1763	5.12633	30.8314	5.95921	4.81107	2.38558	4.11657	0.34985				0.000345615	0.0147406	8.73993	23.2433
		AC	Mean	-7.27036	-7.98815	-8.20962	-9.12318	-9.4625	-9.50625	-9.55003	-12.28	-10.885	-9.025	-2.85204	-3.41699	-0.33				-0.000389738	-0.0126929	-7.81578	-5.20588
			Std	4.87056	4.6459	4.55728	4.85337	5.00621	5.20815	5.03198	29.8099	5.8042	4.84093	1.94938	3.52865	0.31305				0.00113784	0.0173934	9.42245	20.9036
				PTV										Body						Stomach				Spinal cord			Kidney				Duodenum					Skin
				D99% (cGy)	D98% (cGy)	D95% (cGy)	D50% (cGy)	D5% (cGy)	D2% (cGy)	D1% (cGy)	Min. dose (cGy)	Max. dose (cGy)	Mean dose (cGy)	V100% (cc)	V50% (cc)	Mean dose (cGy)				V30Gy (cc)	V22.2Gy (cc)	V16.5Gy (cc)	Max dose (cGy)	V21.9Gy (cc)	V18Gy (cc)	Max. dose (cGy)	V16Gy (cc)		D10% (cGy)		V30Gy (cc)	V22.2Gy (cc)	V16.5Gy (cc)	V11.4Gy (cc)	Max. dose (cGy)	V33Gy (cc)	V30Gy (cc)	V24Gy (cc)	Max. dose (cGy)
																											L	R	L	R
	Liver	MC	Mean	-1.11871	-1.53652	-2.30062	-3.36058	-3.97067	-3.92986	-3.89395	-1.065	-2.69	-3.27	-0.263606	-0.321967	0.8				-6.91e-07	-0.00250024	-0.00463477	-2.785	0	0.00968704	-0.29	0	-0.00270895	-0.00262167	-0.18644	0.00116944	0.00158447	0.000766317	0.00229475	-0.710526	0.000949832	0.00204742	0.00709804	-1.64667
			Std	4.4522	4.35747	4.2178	3.74553	3.00171	2.78435	3.36573	51.0289	3.89816	3.77723	0.815145	0.602846	3.70078				3.09025e-06	0.00991782	0.0181467	10.3608	0	0.0433218	5.00241	0	0.00834531	0.191488	0.408381	0.00509747	0.00742781	0.0102988	0.0104891	10.6063	0.00367868	0.00792961	0.0274906	11.591
		AC	Mean	-1.49364	-1.90932	-2.64786	-3.69445	-4.32753	-4.30584	-4.26451	-1.37	-3.035	-3.615	-0.32302	-0.349272	0.8				3.35e-06	-0.00263684	-0.00525246	-2.875	0	0.00969584	-0.3	0	-0.00361682	-0.0285952	-0.277849	0.00115669	0.00157365	0.000615842	0.00231413	-0.763158	0.000954567	0.00203437	0.00706133	-1.82
			Std	4.71388	4.60721	4.40898	3.95746	3.22613	3.01533	3.54872	50.7838	3.74071	3.98448	0.891224	0.620329	3.70178				1.49817e-05	0.0107588	0.0210048	10.4241	0	0.0433611	4.85462	0	0.0097215	0.273575	0.545459	0.00504192	0.00743467	0.0105187	0.0106822	10.6581	0.00369702	0.00787907	0.0273484	11.4004
				PTV1										Body						Parotid grand						Optic chiasm	Optic nerve		Spinal cord	Brain stem	Lens		Mandible	Esophagus
				D99% (cGy)	D98% (cGy)	D95% (cGy)	D50% (cGy)	D5% (cGy)	D2% (cGy)	D1% (cGy)	Min. dose (cGy)	Max. dose (cGy)	Mean dose (cGy)	V100% (cc)	V50% (cc)	Mean dose (cGy)				V20Gy (cc)		V50% (cc)		Mean dose (cGy)		Max. dose (cGy)	Max. dose (cGy)		Max. dose (cGy)	Max. dose (cGy)	Max. dose (cGy)		Max. dose (cGy)	Mean dose (cGy)
																				L	R	L	R	L	R		L	R			L	R
	Brain	MC	Mean	-4.2627	-3.16148	-2.72703	-4.8668	-8.41555	-9.46774	-10.5699	-8.595	-15.915	-5.18	-1.67211	-0.548165	0.015				-0.000373375	-0.000136552	-0.000213937	-8.2665e-05	-0.10625	0.01875	-4.6	-4.07647	-0.370588	-5.70714	-5.64118	-1.64211	1.23684		0.1
			Std	5.09803	5.22163	6.40623	5.90532	8.16682	9.80796	11.8115	33.527	19.9037	5.78324	5.52366	1.54979	1.23811				0.00174578	0.00054621	0.00129085	0.000295728	0.669795	0.547989	6.57105	9.32875	22.2199	25.3425	15.8128	6.91378	9.03587
		AC	Mean	-3.45547	-3.86196	-4.35392	-5.40955	-5.68966	-5.59083	-5.56057	0.795	-7.72	-5.28	-2.87868	-0.746755	-0.35				-0.000429762	-0.000128914	-0.000275562	-5.85225e-05	-0.23125	-0.16875	-3.3125	-5.73529	-4.41176	0.242857	-3.81765	-2.16316	-0.542105		0.1
			Std	4.86069	5.03806	5.2448	5.63194	5.69102	5.68802	5.73309	18.9067	6.55371	5.5947	3.16455	1.38351	0.551076				0.00187424	0.000515655	0.00141799	0.000284553	0.616137	0.284532	4.12098	7.77704	8.03025	1.97823	6.01241	6.52382	1.70565
				PTV1										PTV2													PTV3											Body				Parotid grand						Optic chiasm	Optic nerve
				D99% (cGy)	D98% (cGy)	D95% (cGy)	D50% (cGy)	D5% (cGy)	D2% (cGy)	D1% (cGy)	Min. dose (cGy)	Max. dose (cGy)	Mean dose (cGy)	D99% (cGy)	D98% (cGy)	D95% (cGy)	D50% (cGy)	D5% (cGy)	D2% (cGy)	D1% (cGy)	Min. dose (cGy)	Max. dose (cGy)	Mean dose (cGy)				D99% (cGy)	D98% (cGy)	D95% (cGy)	D50% (cGy)	D5% (cGy)	D2% (cGy)	D1% (cGy)	Min. dose (cGy)	Max. dose (cGy)	Mean dose (cGy)		V100% (cc)	V50% (cc)	Mean dose (cGy)	GI	V20Gy (cc)		V50% (cc)		Mean dose (cGy)		Max. dose (cGy)	Max. dose (cGy)
																																										L	R	L	R	L	R		L
	H&N	MC	Mean	2.04904	1.02587	-0.327662	-2.2914	-3.61837	-3.20008	-2.71651	6.475	-7.06	-2.135	7.41974	3.33406	1.21382	-2.89406	-1.5621	-2.11521	-2.5191	4.7	-4.91	-1.42				1.47794	1.27013	0.75695	-1.41749	-2.18242	-1.89008	-1.34201	2.985	-0.85	-1.155		-0.151779	1.56704	0.345	0.0638686	0.021024	0.0271776	0.017024	0.0156484	2.83	2.585	0.4	1.395
			Std	2.64147	2.10292	3.32175	3.10747	2.95064	2.29511	2.72461	6.84212	9.6899	2.99548	20.5488	6.80503	3.35352	3.53879	3.04045	3.23224	3.00355	3.49827	14.8465	2.32777				3.26534	3.54754	2.93038	1.92518	2.03033	2.15497	2.9175	8.05993	6.22918	1.91517		0.951418	0.983558	0.285574	0.112785	0.0269755	0.0181978	0.012631	0.0132007	1.88096	1.83081	2.87805	3.95521
		AC	Mean	2.17107	1.20565	0.457594	-1.55584	-2.95337	-2.79711	-2.61583	5.755	-4.555	-1.45	7.52901	2.85422	0.84139	-1.92968	-0.649665	-1.07975	-1.46721	4.74	-2.3	-0.85				0.976219	0.688429	0.301147	-1.17504	-2.13449	-1.80387	-1.71258	2.695	-1.77	-1.095		-0.0282688	1.53838	0.375	0.0466335	0.0277357	0.0309829	0.0181674	0.0175052	3.375	3.125	0.295	1.35
			Std	2.61401	2.13383	2.33309	2.59896	2.67544	2.426	2.38118	4.65374	4.72223	2.47588	20.5483	5.88689	2.34353	2.01592	2.28265	2.39886	2.48733	3.5075	6.39095	2.07909				2.2118	2.10484	1.77506	1.96644	2.17011	2.31852	2.37947	7.04299	3.91288	1.99195		0.912026	0.899362	0.28261	0.113701	0.015961	0.0208311	0.0121891	0.0117171	1.29244	1.61958	2.6918	3.55432
[truncated: 6 more columns]
